# Supplementary material for: Generic Workflow of a Highly Effective and Easy Anther Culture Method for Both Japonica and Indica Rice
Source: Plants (Basel). 2024 Sep 9;13(17):2531. doi: 10.3390/plants13172531 (PMC11397046; doi:10.3390/plants13172531)
Supplement: Supplementary file 1 [file plants-13-02531-s001.zip]

Archive with 1 entries (1 files):
- plants-3142556-supplementary.docx
